# Supplementary material for: Tumor-infiltrating immune cells and survival in head and neck squamous cell carcinoma: a retrospective computational study
Source: Sci Rep. 2024 Mar 16;14:6390. doi: 10.1038/s41598-024-56738-3 (PMC10944537; doi:10.1038/s41598-024-56738-3)
Supplement: Supplementary file 2 — Supplementary Tables. [file 41598_2024_56738_MOESM2_ESM.xlsx]

## Sheet: S1
Table S1: Summary of included studies.
Table S1a:Research information that was included in our study
Dataset name	Platform/GEO accession number	Sample size	Sample size of tumor patient*	Paper Title	clinical outcome information	PMID
GSE27020	GPL96/[HG-U133A] Affymetrix Human Genome U133A Array	109	109	Identification and validation of a multigene predictor of recurrence in primary laryngeal cancer	DFS(year)	23950933
GSE31056	GPL10526/[HG-U133_Plus_2] Affymetrix GeneChip Human Genome HG-U133 Plus 2 Array [Brainarray HGU133Plus2_Hs_ENTREZG_v12]	96	23	A gene signature in histologically normal surgical margins is predictive of oral carcinoma recurrence	DFS(year)	21989116
GSE41613	GPL570/[HG-U133_Plus_2] Affymetrix Human Genome U133 Plus 2.0 Array	97	97	A 13-gene signature prognostic of HPV-negative OSCC: discovery and external validation	OS(year)	35464860
GSE25727	GPL8432/Illumina HumanRef-8 WG-DASL v3.0	56	56	Identification and validation of gene expression models that predict clinical outcome in patients with early stage laryngeal cancer	DFS(year)	22219018
GSE65858	GPL10558/Illumina HumanHT-12 V4.0 expression beadchip	270	270	Gene expression patterns and TP53 mutations are associated with HPV RNA status, lymph node metastasis, and survival in head and neck cancer	DFS(year),OS(year)	26095926
GSE42743	GPL570/[HG-U133_Plus_2] Affymetrix Human Genome U133 Plus 2.0 Array	103	74	A 13-gene signature prognostic of HPV-negative OSCC: discovery and external validation(Oral Cavity Cancer Compared to Adjacent "Normal" Tissue [Validation Set])	OS(year)	23319825
TCGA_HNSC	NA	528	520	NA	DFS(year),OS(year)	NA
Abbreviations: DFS: disease-free survival; OS:overall survival; NA- not available; GEO:Gene Expression Omnibus；TCGA: The Cancer Genome Atlas.
*Head and neck cancer samples with matched mRNA data.
Table S1b : The inclusion criteria
1.Patients with head and neck carcinoma squamous cell cancer
2.With mRNAomics information and a clear way to normalize mRNA data
3.Sequencing platforms for research should not be excessively variable
4.Clinical information for each study should be detailed and explicit
5.In the case of duplicate samples in the study, the sample with the most complete information was chosen.

## Sheet: S2
Table S2: Distributions of clinical characteristics and subsites by study.
Table S2a：Summary of clinical information from different data sets
Study	GSE27020	GSE25727	GSE31056	GSE41613	GSE42743	GSE65858	TCGA_HNSC
Sample size	109	56	23	97	74	270	520
Age mean (sd),year	NA	58.9(8.9)	NA	NA	58.1(13.6)	60.1(10.3)	60.9 (11.9)
Agebin50
age(<50)	NA	7	NA	NA	22	41	82
age(>=50)	NA	29	NA	NA	52	229	437
NA	109	20	23	97	0	0	1
site
hypopharynx	0	0	0	0	0	33	10
larynx	109	56	0	0	0	48	116
oral cavity	0	0	23	97	71	83	315
oropharynx	0	0	0	0	3	102	79
NA	0	0	0	0	0	4	0
Grade
1	42	21	0	NA	NA	NA	62
2	49	21	8	NA	NA	NA	304
3	16	7	5	NA	NA	NA	125
4	0	0	0	NA	NA	NA	7
NA	2	7	10	97	74	270	22
Gender
Female	NA	NA	NA	31	NA	47	136
Male	NA	NA	NA	66	NA	223	384
NA	109	56	23	0	74	0	0
HPV
Negative=0	NA	NA	NA	97	NA	196	80
Positive=1	NA	NA	NA	0	NA	73	41
NA	109	56	23	0	74	1	399
Smoking
Yes=1	NA	NA	NA	NA	59	222	355
No=0	NA	NA	NA	NA	15	48	0
NA	109	56	23	97	0	0	165
Alcohol
Yes=1	NA	NA	NA	NA	NA	239	347
No=0	NA	NA	NA	NA	NA	31	162
NA	109	56	23	97	74	0	11
DFS mean (sd),year	3.0 (1.7)	4.8 (3.7)	1.7(1.7)	NA	NA	2.1(1.3)	2.3(2.3)
No recurrence = 0	75	39	14	NA	NA	137	323
Recurrence = 1	34	17	9	NA	NA	133	197
NA	0	0	0	97	74	0	0
OS mean (sd),year	NA	NA	NA	3.7(2.2)	1.7(1.6)	2.4(1.2)	2.5 (2.4)
Live = 0	NA	NA	NA	46	31	176	300
Death = 1	NA	NA	NA	51	41	94	220
NA	109	56	23	0	2	0	0
Abbreviations:DFS: disease-free survival ;OS:overall survival; NA:not available
Table S2b : The number of sample for subsites of head and neck carcinoma squamous cell cancer
group	subsites					SUM
	hypopharynx	larynx	oral cavity	oropharynx	NA
DFS	43	329	421	181	4	978
OS	43	164	564	184	4	959

## Sheet: S3
Table S3:Pairwise correlations of immune cells
celltype1	celltype2	correlation	p-value	FDR
NK cells activated	Monocytes	0.558644	4.10841e-95	9.49042e-93
Monocytes	Mast cells activated	0.52395	7.22663e-82	8.34676e-80
Macrophages M2	Mast cells activated	-0.521276	6.5641e-81	5.05436e-79
NK cells resting	NK cells activated	-0.480115	3.47577e-67	2.00725e-65
NK cells activated	Mast cells activated	0.434119	6.50668e-54	3.00608e-52
T cells gamma delta	NK cells resting	-0.4275	3.63998e-52	1.40139e-50
T cells CD4 naive	Monocytes	0.427002	4.90879e-52	1.6199e-50
Macrophages M1	Mast cells activated	-0.422144	8.85587e-51	2.55713e-49
Monocytes	Macrophages M0	-0.42002	3.09074e-50	7.93289e-49
T cells CD8	Mast cells activated	-0.409408	1.39307e-47	3.21799e-46
B cells memory	T cells CD4 naive	0.4021	8.26139e-46	1.73489e-44
T cells CD8	T cells CD4 memory resting	-0.401375	1.23146e-45	2.37057e-44
NK cells activated	Macrophages M0	-0.399344	3.75138e-45	6.66592e-44
Monocytes	Macrophages M2	-0.394638	4.80893e-44	7.93473e-43
NK cells activated	Macrophages M2	-0.393443	9.1315e-44	1.40625e-42
Monocytes	Macrophages M1	-0.389268	8.40856e-43	1.21399e-41
T cells CD8	T cells regulatory (Tregs )	0.387389	2.25952e-42	3.07029e-41
Mast cells resting	Mast cells activated	-0.374227	1.92345e-39	2.46843e-38
Plasma cells	T cells CD4 memory resting	-0.371064	9.296e-39	1.1302e-37
NK cells resting	Mast cells activated	-0.357725	5.90806e-36	6.82381e-35
T cells CD4 memory resting	NK cells resting	0.344678	2.43544e-33	2.67899e-32
T cells CD4 memory activated	T cells gamma delta	0.338711	3.48285e-32	3.65699e-31
B cells naive	T cells follicular helper	0.324317	1.68461e-29	1.69194e-28
Plasma cells	NK cells resting	-0.322484	3.61516e-29	3.47959e-28
Dendritic cells resting	Mast cells activated	-0.320261	9.06466e-29	8.37574e-28
T cells gamma delta	NK cells activated	0.310124	5.43508e-27	4.82886e-26
Macrophages M0	Mast cells activated	-0.307965	1.27354e-26	1.08958e-25
Macrophages M1	Dendritic cells activated	-0.302302	1.14921e-25	9.48096e-25
T cells CD8	Eosinophils	-0.301776	1.40643e-25	1.12029e-24
T cells CD4 naive	T cells gamma delta	0.297839	6.29007e-25	4.84336e-24
T cells CD4 memory activated	Macrophages M0	-0.295156	1.72249e-24	1.28353e-23
T cells follicular helper	Macrophages M0	-0.292641	4.38557e-24	3.16584e-23
Mast cells activated	Eosinophils	0.292292	4.99049e-24	3.49334e-23
T cells regulatory (Tregs )	Mast cells activated	-0.292196	5.16971e-24	3.51236e-23
T cells regulatory (Tregs )	T cells gamma delta	-0.291606	6.42601e-24	4.24117e-23
T cells CD8	Macrophages M1	0.287133	3.28845e-23	2.05306e-22
T cells CD4 naive	T cells follicular helper	-0.287209	3.1996e-23	2.05306e-22
T cells CD8	Macrophages M2	0.285272	6.43185e-23	3.90989e-22
B cells memory	T cells CD4 memory resting	-0.28509	6.86489e-23	4.06612e-22
T cells CD4 memory resting	T cells gamma delta	-0.281186	2.75452e-22	1.59074e-21
NK cells resting	Macrophages M0	0.277187	1.11772e-21	6.29739e-21
B cells memory	Plasma cells	0.275675	1.88639e-21	1.03424e-20
T cells CD4 memory resting	Macrophages M0	0.275616	1.9252e-21	1.03424e-20
T cells CD8	T cells CD4 naive	-0.269104	1.76689e-20	9.27619e-20
T cells CD4 naive	NK cells activated	0.267072	3.48658e-20	1.78978e-19
T cells CD4 memory resting	T cells CD4 memory activated	-0.266955	3.62529e-20	1.82053e-19
T cells CD8	T cells gamma delta	-0.266192	4.67007e-20	2.29529e-19
Plasma cells	Macrophages M0	-0.26531	6.2545e-20	3.00998e-19
T cells CD8	Macrophages M0	-0.261006	2.55969e-19	1.20671e-18
Macrophages M2	Dendritic cells resting	0.260838	2.70384e-19	1.24917e-18
T cells gamma delta	Macrophages M0	-0.260329	3.18797e-19	1.44396e-18
B cells memory	T cells follicular helper	-0.256876	9.66097e-19	4.2917e-18
Macrophages M1	Macrophages M2	0.255699	1.40455e-18	6.1217e-18
NK cells resting	Monocytes	-0.252655	3.66386e-18	1.56732e-17
NK cells resting	Macrophages M2	0.249597	9.47487e-18	3.97944e-17
T cells CD4 memory activated	T cells follicular helper	0.245997	2.8532e-17	1.17695e-16
T cells CD4 naive	T cells CD4 memory resting	-0.245449	3.36945e-17	1.36551e-16
T cells CD8	Neutrophils	-0.243344	6.35817e-17	2.53231e-16
T cells follicular helper	Neutrophils	-0.242599	7.94753e-17	3.11166e-16
T cells CD4 memory activated	Macrophages M1	0.241423	1.12875e-16	4.34571e-16
B cells naive	B cells memory	-0.237193	3.92673e-16	1.48701e-15
T cells CD4 naive	Mast cells activated	0.236172	5.28682e-16	1.96977e-15
NK cells activated	Neutrophils	-0.235186	7.03497e-16	2.57949e-15
T cells regulatory (Tregs )	Eosinophils	-0.232507	1.51947e-15	5.48434e-15
T cells regulatory (Tregs )	Neutrophils	-0.229402	3.6643e-15	1.30224e-14
B cells memory	NK cells resting	-0.225203	1.18097e-14	4.13338e-14
T cells CD4 naive	Macrophages M2	-0.224748	1.33862e-14	4.61523e-14
T cells gamma delta	Macrophages M2	-0.220044	4.81838e-14	1.63683e-13
B cells naive	T cells regulatory (Tregs )	0.218482	7.32474e-14	2.4522e-13
T cells CD4 naive	Macrophages M1	-0.218121	8.06558e-14	2.66164e-13
T cells CD4 memory activated	Macrophages M2	-0.2178	8.78456e-14	2.85808e-13
Macrophages M0	Macrophages M2	0.213197	2.95138e-13	9.469e-13
Eosinophils	Neutrophils	0.210613	5.75775e-13	1.82197e-12
T cells gamma delta	Mast cells activated	0.208502	9.87407e-13	3.08231e-12
B cells naive	T cells CD4 memory resting	0.202505	4.43126e-12	1.36483e-11
T cells CD4 naive	NK cells resting	-0.201363	5.86753e-12	1.78342e-11
B cells memory	T cells gamma delta	0.195989	2.15015e-11	6.45046e-11
T cells follicular helper	Macrophages M1	0.185608	2.384e-10	7.06032e-10
T cells CD4 memory resting	NK cells activated	-0.184971	2.75115e-10	8.04449e-10
T cells CD4 memory activated	NK cells activated	0.181982	5.35153e-10	1.54525e-09
Plasma cells	T cells follicular helper	-0.177775	1.33961e-09	3.82038e-09
B cells naive	T cells CD4 naive	-0.177429	1.4432e-09	4.06559e-09
T cells CD8	Monocytes	-0.176449	1.78086e-09	4.95638e-09
T cells CD4 memory activated	Dendritic cells resting	-0.176064	1.93355e-09	5.31727e-09
NK cells activated	Macrophages M1	-0.17567	2.10313e-09	5.71558e-09
T cells CD4 memory activated	Dendritic cells activated	-0.172296	4.28444e-09	1.15082e-08
B cells naive	Macrophages M2	-0.171437	5.12381e-09	1.36046e-08
B cells memory	Monocytes	0.170518	6.19849e-09	1.6271e-08
Macrophages M1	Eosinophils	-0.169735	7.28514e-09	1.88744e-08
Dendritic cells activated	Mast cells activated	0.169689	7.35368e-09	1.88744e-08
T cells CD8	Dendritic cells resting	0.167607	1.12534e-08	2.85663e-08
Plasma cells	T cells regulatory (Tregs )	-0.166454	1.42118e-08	3.5684e-08
Macrophages M1	Dendritic cells resting	0.1632	2.72216e-08	6.7615e-08
B cells memory	Macrophages M0	-0.161016	4.18027e-08	1.02728e-07
T cells CD4 memory activated	T cells regulatory (Tregs )	-0.160913	4.26493e-08	1.03705e-07
T cells CD8	Dendritic cells activated	-0.159729	5.36832e-08	1.29175e-07
Mast cells resting	Eosinophils	-0.159324	5.80544e-08	1.38253e-07
Macrophages M2	Eosinophils	-0.158565	6.71964e-08	1.58391e-07
T cells regulatory (Tregs )	Mast cells resting	0.156653	9.68169e-08	2.25906e-07
Plasma cells	T cells gamma delta	0.156196	1.05588e-07	2.43908e-07
T cells regulatory (Tregs )	Dendritic cells resting	0.151748	2.42194e-07	5.5393e-07
Macrophages M0	Neutrophils	0.149771	3.47676e-07	7.87384e-07
T cells gamma delta	Monocytes	0.149529	3.63239e-07	8.14642e-07
B cells memory	Macrophages M1	-0.149452	3.68368e-07	8.18201e-07
T cells CD8	NK cells activated	-0.149163	3.8819e-07	8.54019e-07
Dendritic cells activated	Eosinophils	0.144118	9.52667e-07	2.07609e-06
Monocytes	Mast cells resting	-0.140876	1.66945e-06	3.60414e-06
Plasma cells	Macrophages M1	-0.138823	2.36622e-06	5.06107e-06
Plasma cells	T cells CD4 naive	0.136451	3.51979e-06	7.45938e-06
T cells gamma delta	Dendritic cells resting	-0.135332	4.23483e-06	8.89315e-06
T cells follicular helper	T cells gamma delta	0.13488	4.56151e-06	9.49287e-06
Dendritic cells resting	Mast cells resting	0.134284	5.02933e-06	1.0373e-05
NK cells resting	Macrophages M1	0.134083	5.19707e-06	1.06241e-05
Dendritic cells activated	Mast cells resting	-0.133423	5.78636e-06	1.1725e-05
Monocytes	Dendritic cells resting	-0.133304	5.89924e-06	1.18498e-05
T cells CD4 memory resting	T cells follicular helper	-0.129716	1.04827e-05	2.0875e-05
T cells CD8	T cells CD4 memory activated	0.129182	1.14032e-05	2.2514e-05
T cells CD4 naive	Macrophages M0	-0.128829	1.20556e-05	2.36003e-05
B cells naive	T cells gamma delta	-0.128367	1.29602e-05	2.5158e-05
B cells naive	Neutrophils	-0.126731	1.67175e-05	3.21811e-05
T cells follicular helper	NK cells activated	0.125514	2.01628e-05	3.84926e-05
B cells naive	Dendritic cells activated	-0.12453	2.34326e-05	4.43683e-05
B cells naive	Plasma cells	-0.124415	2.38468e-05	4.45197e-05
Plasma cells	Dendritic cells resting	-0.124401	2.3898e-05	4.45197e-05
B cells naive	Dendritic cells resting	-0.12359	2.70238e-05	4.994e-05
T cells follicular helper	Macrophages M2	-0.123423	2.77137e-05	5.08084e-05
B cells naive	Mast cells activated	-0.120481	4.29793e-05	7.81749e-05
T cells CD4 memory resting	T cells regulatory (Tregs )	-0.119381	5.05153e-05	9.11644e-05
T cells CD4 memory resting	Monocytes	-0.117369	6.76474e-05	0.000121136
T cells CD4 naive	Dendritic cells resting	-0.115418	8.93823e-05	0.000157613
T cells follicular helper	Monocytes	-0.115419	8.9365e-05	0.000157613
T cells CD4 memory resting	Mast cells activated	-0.113716	0.00011358	0.000198765
NK cells activated	Dendritic cells resting	-0.113631	0.000114927	0.00019961
Monocytes	Dendritic cells activated	0.110185	0.000184763	0.00031851
B cells naive	Macrophages M0	-0.105843	0.000329649	0.000564066
Macrophages M0	Dendritic cells resting	-0.105085	0.000363918	0.000618125
Macrophages M2	Mast cells resting	0.104569	0.000389121	0.00065611
T cells CD4 memory resting	Dendritic cells activated	0.103197	0.000464301	0.0007772
Monocytes	Eosinophils	0.102501	0.000507407	0.000843244
B cells naive	NK cells activated	-0.0993609	0.000752316	0.00123823
T cells regulatory (Tregs )	NK cells resting	0.0993235	0.000755803	0.00123823
Monocytes	Neutrophils	-0.0989224	0.000794157	0.0012919
T cells CD8	NK cells resting	0.0985863	0.000827678	0.00133702
Plasma cells	Macrophages M2	-0.0984094	0.000845851	0.00135689
Plasma cells	Mast cells activated	0.0939224	0.00145014	0.00231022
T cells CD4 memory resting	Mast cells resting	0.0933785	0.00154574	0.00244566
T cells regulatory (Tregs )	Macrophages M0	-0.0929447	0.00162609	0.00255529
B cells naive	Eosinophils	-0.0925626	0.00170003	0.00265343
T cells CD4 naive	Neutrophils	0.0923736	0.00173775	0.0026941
T cells follicular helper	NK cells resting	-0.0921017	0.00179333	0.00276173
B cells naive	Monocytes	-0.0880061	0.00285367	0.00436555
NK cells resting	Eosinophils	-0.0868639	0.00323777	0.00492055
T cells follicular helper	T cells regulatory (Tregs )	0.0852372	0.00386628	0.00583732
Plasma cells	Dendritic cells activated	-0.0845917	0.00414495	0.00621742
NK cells activated	Mast cells resting	-0.0837963	0.0045133	0.00672627
B cells naive	NK cells resting	0.0831248	0.00484705	0.00717736
Dendritic cells activated	Neutrophils	0.0826791	0.00508073	0.00747547
T cells CD4 naive	Mast cells resting	-0.0820526	0.00542638	0.00793351
B cells naive	Macrophages M1	-0.079673	0.00694086	0.0100839
Mast cells resting	Neutrophils	-0.0788969	0.00751122	0.0108443
T cells gamma delta	Dendritic cells activated	-0.0759245	0.0101032	0.014496
T cells CD4 memory activated	Neutrophils	-0.074692	0.0113932	0.0162459
Plasma cells	Neutrophils	0.0739032	0.0122936	0.0174222
T cells gamma delta	Eosinophils	0.0735281	0.0127434	0.0179496
Macrophages M0	Dendritic cells activated	-0.073223	0.0131199	0.0183679
B cells memory	T cells CD4 memory activated	-0.0726349	0.0138735	0.0193059
B cells memory	Neutrophils	0.0722025	0.0144516	0.0199899
T cells CD8	T cells follicular helper	0.0706847	0.0166526	0.0228973
T cells CD4 memory activated	NK cells resting	-0.0698324	0.0180131	0.0246214
T cells CD4 naive	T cells regulatory (Tregs )	-0.0685916	0.0201672	0.0274036
T cells CD4 memory resting	Macrophages M1	-0.0684456	0.0204349	0.027605
T cells CD4 memory resting	Dendritic cells resting	0.0617667	0.0364749	0.0489866
T cells CD4 memory activated	Mast cells activated	-0.061276	0.0379916	0.0507287
T cells follicular helper	Dendritic cells activated	-0.0609604	0.038995	0.0517692
B cells memory	T cells regulatory (Tregs )	0.0596379	0.0434484	0.0573519
T cells regulatory (Tregs )	Dendritic cells activated	-0.0578584	0.0501105	0.0657701
Plasma cells	T cells CD8	0.057347	0.0521765	0.0680948
Plasma cells	NK cells activated	-0.0564236	0.0560871	0.0727872
Mast cells activated	Neutrophils	0.056027	0.0578401	0.0746428
Dendritic cells resting	Neutrophils	-0.0556874	0.0593769	0.0762004
T cells regulatory (Tregs )	Macrophages M2	0.0555259	0.0601194	0.076727
B cells naive	T cells CD4 memory activated	0.0540901	0.0670655	0.0851216
B cells naive	Mast cells resting	0.0530314	0.0725998	0.0916423
T cells regulatory (Tregs )	Macrophages M1	-0.0529466	0.0730585	0.0917201
Plasma cells	Eosinophils	0.0477549	0.105988	0.132342
NK cells resting	Dendritic cells activated	0.0475465	0.107522	0.133535
NK cells activated	Eosinophils	0.0466792	0.114098	0.140944
Macrophages M1	Neutrophils	-0.0465002	0.115493	0.141909
T cells CD4 memory resting	Eosinophils	0.0457292	0.121659	0.148694
NK cells resting	Neutrophils	0.044945	0.12819	0.155852
B cells memory	NK cells activated	0.0431172	0.144467	0.174722
Macrophages M0	Eosinophils	-0.0416055	0.159089	0.191404
NK cells resting	Dendritic cells resting	0.0413233	0.161938	0.193822
B cells memory	T cells CD8	0.0401309	0.174402	0.207665
T cells regulatory (Tregs )	Monocytes	0.0374282	0.205278	0.243176
B cells memory	Macrophages M2	-0.0366159	0.215291	0.253736
T cells CD4 memory resting	Neutrophils	0.0322049	0.275806	0.323407
Dendritic cells resting	Eosinophils	-0.0295274	0.317726	0.37068
Macrophages M2	Dendritic cells activated	-0.0264981	0.369932	0.429419
NK cells resting	Mast cells resting	-0.0244094	0.408858	0.472232
B cells naive	T cells CD8	0.0233828	0.428851	0.492858
Macrophages M1	Mast cells resting	0.0230603	0.435248	0.497734
Plasma cells	T cells CD4 memory activated	-0.0222703	0.451145	0.513372
Macrophages M0	Macrophages M1	-0.0219605	0.457468	0.518015
T cells follicular helper	Eosinophils	-0.021411	0.468803	0.528261
T cells regulatory (Tregs )	NK cells activated	-0.0210555	0.47622	0.534014
T cells gamma delta	Neutrophils	0.0208173	0.481224	0.537019
T cells CD4 naive	Eosinophils	0.0206662	0.484413	0.537978
T cells follicular helper	Dendritic cells resting	0.0195305	0.508749	0.562301
T cells CD8	Mast cells resting	-0.0189895	0.52056	0.572616
T cells CD4 memory activated	Eosinophils	0.0179847	0.542869	0.594326
T cells follicular helper	Mast cells activated	0.0177111	0.549025	0.59823
T cells follicular helper	Mast cells resting	0.0168717	0.568123	0.616134
T cells CD4 naive	Dendritic cells activated	0.0161359	0.585122	0.631603
B cells memory	Mast cells activated	-0.0146626	0.619845	0.665973
B cells memory	Eosinophils	0.0123902	0.675083	0.719449
T cells CD4 memory activated	Mast cells resting	-0.0123594	0.675846	0.719449
T cells CD4 memory resting	Macrophages M2	-0.0122194	0.679311	0.719821
T cells CD4 memory activated	Monocytes	-0.00906502	0.759087	0.800681
B cells memory	Dendritic cells resting	-0.00868845	0.768804	0.807244
Macrophages M0	Mast cells resting	-0.00846874	0.77449	0.809535
B cells memory	Dendritic cells activated	-0.00805866	0.785136	0.816965
T cells CD4 naive	T cells CD4 memory activated	0.00719365	0.807721	0.836697
B cells memory	Mast cells resting	0.00690895	0.81519	0.836929
Plasma cells	Mast cells resting	0.00704222	0.811692	0.836929
NK cells activated	Dendritic cells activated	-0.00592515	0.841127	0.859736
Dendritic cells resting	Dendritic cells activated	0.0057638	0.845398	0.860295
Macrophages M2	Neutrophils	0.00364451	0.901873	0.913739
Plasma cells	Monocytes	0.00155187	0.95813	0.966498
T cells gamma delta	Macrophages M1	0.00128098	0.965434	0.969631
T cells gamma delta	Mast cells resting	-0.000146427	0.996048	0.996048

## Sheet: S4
Table S4:Univariate cox regression analysis of clinical covariates
Table S4a:Univariate Cox regression analysis between clinical covariates and clinical outcomes
Variable	Characteristic	DFS						OS
		HR	95% CI of HR		p-value	n		HR	95% CI of HR		p-value	n
			lower	upper					lower	upper
site	Categorical	1.132	1.019	1.258	0.0209	970		1.087	0.9704	1.218	0.15	953
age	Continuous	1.00982	0.9997	1.02	0.0574	823		1.01964	1.01	1.03	0.000105	860
gender	Categorical	1.1065	0.8504	1.44	0.451	788		0.8422	0.6694	1.06	0.143	885
hpv	Categorical	0.5449	0.3731	0.7958	0.00168	389		0.5647	0.3693	0.8636	0.00837	486
smoking	Categorical	0.9272	0.5987	1.436	0.735	623		0.8946	0.5965	1.342	0.59	695
alcohol	Categorical	1.4269	1.086	1.875	0.0107	777		0.93208	0.7236	1.201	0.586	777
grade	Categorical(1,2,3,4)	1.16792	0.9807	1.391	0.0816	664		0.99935	0.8209	1.217	0.995	496
Table S4b : Univariate Cox regression analysis between clinical covariates and clinical outcomes within different subsites
Variable	Characteristic	DFS
		hypopharynx						larynx						oropharynx						oral cavity
		HR	95% CI of HR		p-value	n		HR	95% CI of HR		p-value	n		HR	95% CI of HR		p-value	n		HR	95% CI of HR		p-value	n
			lower	upper					lower	upper					lower	upper					lower	upper
gender	Categorical	0.5837	0.1979	1.722	0.329	43		0.8041	0.3798	1.702	0.569	164		1.404	0.7397	2.663	0.3	180		1.185	0.8447	1.664	0.325	397
age	Continuous	1.027	0.9902	1.065	0.153	43		1.01135	0.9845	1.039	0.411	199		1.031	1.006	1.057	0.0146	180		1.004	0.9918	1.017	0.488	397
hpv	Categorical	0.4843	0.06415	3.656	0.482	36		1.303e-08	0	Inf	0.997	70		0.5017	0.3019	0.8337	0.00777	142		0.4724	0.171	1.305	0.148	137
smoking	Categorical	0.4867	0.1611	1.471	0.202	41		0.7596	0.2353	2.452	0.646	147		1.462	0.6309	3.386	0.376	152		0.8668	0.4223	1.779	0.697	279
alcohol	Categorical	0.4693	0.1553	1.418	0.18	84		0.93645	0.5326	1.647	0.82	162		2.583	1.04	6.419	0.041	178		1.615	1.117	2.334	0.0109	390
grade	Categorical(1,2,3,4)	0.2633	0.02915	2.378	0.235	10		1.2218	0.9229	1.618	0.162	267		0.6249	0.3334	1.171	0.142	64		1.227	0.9311	1.617	0.146	323
Variable	Characteristic	OS
		hypopharynx						larynx						oral_cavity						oropharynx
		HR	95% CI of HR		p-value	n		HR	95% CI of HR		p-value	n		HR	95% CI of HR		p-value	n		HR	95% CI of HR		p-value	n
			lower	upper					lower	upper					lower	upper					lower	upper
gender	Categorical	0.7119	0.227	2.232	0.56	43		0.417	0.2186	0.7952	0.00792	164		0.9263	0.701	1.224	0.591	494		1.018	0.5133	2.017	0.96	180
age	Continuous	1.028	0.9851	1.072	0.206	43		1.00611	0.9757	1.038	0.698	164		1.016	1.004	1.028	0.00649	466		1.034	1.005	1.064	0.0205	183
hpv	Categorical	0.4979	0.06498	3.815	0.502	36		1.316e-08	0	Inf	0.998	70		0.2914	0.07168	1.184	0.0848	234		0.6481	0.3475	1.209	0.173	142
smoking	Categorical	0.4147	0.1328	1.295	0.13	41		1.10055	0.2655	4.562	0.895	147		0.74	0.4401	1.244	0.256	348		1.657	0.5954	4.614	0.333	155
alcohol	Categorical	0.5322	0.1687	1.679	0.282	43		0.6909	0.4055	1.177	0.174	162		0.9982	0.718	1.388	0.991	390		1.479	0.6314	3.463	0.368	178
grade	Categorical(1,2,3,4)	0.3381	0.03474	3.29	0.35	10		0.7229	0.4613	1.133	0.157	112		1.311	1.01	1.702	0.0417	310		0.5841	0.3024	1.128	0.109	64

## Sheet: S5
Table S5:Univariate Cox proportional hazards model of immune cells and prognosis for different subsites
Table S5a:Univariate Cox regression analysis between immune cell subtypes and disease-free survival(DFS) in the whole dataset
immune cell subtypes	HR	95% CI of HR		p-value	FDR
		Lower	Upper
Eosinophils	1.19662	1.11247	1.28714	1.40237e-06	3.08522e-05
T cells CD8	0.886028	0.810908	0.968106	0.00742755	0.0326812
T cells CD4 memory resting	1.12287	1.03161	1.22221	0.00737479	0.0326812
T cells follicular helper	0.884495	0.80936	0.966605	0.00673122	0.0326812
T cells regulatory (Tregs )	0.884442	0.812294	0.962998	0.00467819	0.0326812
T cells CD4 memory activated	0.910007	0.832335	0.994927	0.0382941	0.140412
Mast cells activated	1.08713	1.00025	1.18156	0.0493223	0.155013
Macrophages M2	1.07742	0.984646	1.17894	0.104554	0.287523
B cells memory	0.938706	0.864656	1.0191	0.131375	0.291698
Mast cells resting	0.940774	0.868824	1.01868	0.13259	0.291698
Macrophages M0	1.06735	0.976291	1.16691	0.151968	0.303937
T cells CD4 naive	1.05986	0.971954	1.15572	0.188164	0.344968
NK cells activated	1.04543	0.963324	1.13453	0.287061	0.485795
T cells gamma delta	1.04277	0.958639	1.13429	0.329154	0.517242
Plasma cells	0.965158	0.883199	1.05472	0.43347	0.635756
Dendritic cells resting	0.967637	0.885081	1.05789	0.469648	0.645766
Neutrophils	1.02849	0.944455	1.12001	0.518276	0.670711
B cells naive	0.978985	0.899369	1.06565	0.623599	0.690283
Monocytes	1.02068	0.939694	1.10864	0.62753	0.690283
Macrophages M1	0.974632	0.891038	1.06607	0.574379	0.690283
NK cells resting	0.989287	0.913389	1.07149	0.791413	0.829099
Dendritic cells activated	1.00587	0.919645	1.10018	0.898162	0.898162
Table S5b:Univariate Cox regression analysis between immune cell subtypes and disease-free survival(DFS) in the oropharynx subsite
immune cell subtypes	HR	95% CI of HR		p-value	FDR
		Lower	Upper
Eosinophils	1.40749	1.1929	1.66069	5.12512e-05	0.00112753
T cells CD4 memory activated	0.704642	0.568918	0.872745	0.00134204	0.0147624
Neutrophils	1.31037	1.09323	1.57064	0.0034534	0.025325
T cells CD8	0.748871	0.612885	0.915028	0.00467666	0.0257217
Monocytes	1.2482	1.02749	1.51631	0.025539	0.112372
T cells follicular helper	0.803829	0.6515	0.991773	0.0416479	0.152709
T cells CD4 memory resting	1.19199	0.977674	1.45329	0.0824422	0.259104
Macrophages M2	1.18225	0.967279	1.44499	0.102038	0.280605
B cells naive	1.1255	0.923758	1.3713	0.240764	0.558691
Macrophages M1	0.887645	0.723289	1.08935	0.25395	0.558691
T cells gamma delta	1.09632	0.917332	1.31024	0.311923	0.584777
NK cells activated	0.911618	0.752158	1.10488	0.34555	0.584777
Mast cells activated	1.09869	0.912254	1.32322	0.321198	0.584777
B cells memory	0.946257	0.782297	1.14458	0.56935	0.782857
T cells regulatory (Tregs )	0.944493	0.77889	1.14531	0.561509	0.782857
Dendritic cells activated	1.06426	0.871774	1.29925	0.540637	0.782857
Plasma cells	0.968966	0.79171	1.18591	0.759731	0.826052
T cells CD4 naive	1.03958	0.864532	1.25008	0.679871	0.826052
NK cells resting	0.964702	0.807166	1.15298	0.692805	0.826052
Macrophages M0	0.968818	0.791248	1.18624	0.759096	0.826052
Dendritic cells resting	0.978144	0.803174	1.19123	0.826052	0.826052
Mast cells resting	0.980199	0.822903	1.16756	0.822682	0.826052
Table S5c:Univariate Cox regression analysis between immune cell subtypes and disease-free survival(DFS) in the hypopharynx subsite
immune cell subtypes	HR	95% CI of HR		p-value	FDR
		Lower	Upper
B cells naive	0.545157	0.362403	0.82007	0.00358962	0.0789717
T cells regulatory (Tregs )	0.634127	0.443856	0.905963	0.012331	0.135641
Mast cells resting	0.630229	0.409298	0.970415	0.036053	0.264389
B cells memory	1.29559	0.962096	1.74468	0.0881043	0.356702
Plasma cells	0.744472	0.516591	1.07288	0.113496	0.356702
T cells gamma delta	1.32975	0.94999	1.86131	0.0967221	0.356702
Eosinophils	1.31962	0.944342	1.84403	0.104264	0.356702
T cells follicular helper	0.758881	0.52287	1.10142	0.146587	0.392644
Mast cells activated	1.30277	0.900316	1.88514	0.160627	0.392644
T cells CD8	0.777385	0.537687	1.12394	0.180641	0.39741
Macrophages M2	1.25748	0.874798	1.80756	0.215911	0.431822
T cells CD4 naive	1.19507	0.881268	1.62062	0.251511	0.461104
Macrophages M0	1.22881	0.842119	1.79305	0.285206	0.482656
NK cells activated	0.830479	0.570064	1.20986	0.333237	0.523658
Neutrophils	0.856732	0.608981	1.20527	0.3746	0.549414
NK cells resting	1.11486	0.810593	1.53334	0.503727	0.69223
Macrophages M1	1.12225	0.779614	1.61548	0.534905	0.69223
T cells CD4 memory activated	0.915119	0.641781	1.30487	0.62414	0.739204
Dendritic cells activated	0.918897	0.645749	1.30759	0.638404	0.739204
Monocytes	1.04308	0.719592	1.512	0.823779	0.906157
T cells CD4 memory resting	1.02666	0.733152	1.43767	0.878284	0.920107
Dendritic.cells.resting	0.994226	0.705042	1.40202	0.973656	0.973656
Table S5d:Univariate Cox regression analysis between immune cell subtypes and disease-free survival(DFS) in the oral cavity subsite
immune cell subtypes	HR	95% CI of HR		p-value	FDR
		Lower	Upper
Eosinophils	1.14673	1.0277	1.27954	0.014337	0.315415
Mast cells resting	0.877465	0.775644	0.992651	0.0377858	0.384239
Mast cells activated	1.12676	0.998764	1.27116	0.0523962	0.384239
T cells regulatory (Tregs )	0.896803	0.792862	1.01437	0.083104	0.457072
T cells CD4 naive	1.10016	0.948242	1.27642	0.208026	0.915314
Macrophages M1	0.924754	0.808288	1.058	0.254699	0.933895
B cells naive	1.00337	0.880097	1.14391	0.959868	0.986764
B cells memory	0.991274	0.880446	1.11605	0.884799	0.986764
Plasma cells	1.05383	0.922991	1.20321	0.438236	0.986764
T cells CD8	0.958004	0.838497	1.09455	0.527979	0.986764
T cells CD4 memory resting	1.05175	0.921972	1.19979	0.452723	0.986764
T cells CD4 memory activated	0.967494	0.846844	1.10533	0.626773	0.986764
T cells follicular helper	0.961399	0.843176	1.0962	0.556524	0.986764
T cells gamma delta	1.03537	0.898328	1.19331	0.631374	0.986764
NK cells resting	0.987651	0.872445	1.11807	0.844325	0.986764
NK cells activated	1.03829	0.921747	1.16957	0.536193	0.986764
Monocytes	1.01812	0.904769	1.14568	0.765536	0.986764
Macrophages M0	0.998874	0.87435	1.14113	0.986764	0.986764
Macrophages M2	0.973833	0.853208	1.11151	0.69432	0.986764
Dendritic cells resting	0.991793	0.867882	1.13339	0.90367	0.986764
Dendritic cells activated	0.997639	0.873782	1.13905	0.972124	0.986764
Neutrophils	0.990142	0.869954	1.12694	0.880732	0.986764
Table S5e:Univariate Cox regression analysis between immune cell subtypes and disease-free survival(DFS) in the larynx subsite
immune cell subtypes	HR	95% CI of HR		p-value	FDR
		Lower	Upper
T cells CD4 memory resting	1.18467	1.01888	1.37744	0.0275841	0.342463
T cells follicular helper	0.84037	0.714237	0.988777	0.0360834	0.342463
Macrophages M0	1.18589	1.00249	1.40283	0.0466995	0.342463
T cells CD8	0.863537	0.732055	1.01863	0.0817027	0.359492
Macrophages M2	1.17006	0.986722	1.38747	0.0708819	0.359492
B cells memory	0.887028	0.755188	1.04188	0.14424	0.40103
T cells regulatory (Tregs )	0.884369	0.749407	1.04364	0.145829	0.40103
NK cells activated	1.12813	0.969366	1.31289	0.119254	0.40103
Eosinophils	1.0964	0.948828	1.26693	0.212104	0.518477
Monocytes	0.928727	0.792744	1.08803	0.35998	0.791955
T cells CD4 naive	1.05474	0.906415	1.22734	0.490676	0.830374
Macrophages M1	1.06428	0.899765	1.25887	0.467136	0.830374
Dendritic cells resting	0.933568	0.788608	1.10517	0.424615	0.830374
Plasma cells	0.950682	0.806692	1.12037	0.546136	0.858213
B cells naive	1.01614	0.872321	1.18368	0.837058	0.881116
T cells CD4 memory activated	0.958385	0.813259	1.12941	0.611901	0.881116
T cells gamma delta	0.983749	0.838176	1.1546	0.841065	0.881116
NK cells resting	0.969908	0.836108	1.12512	0.686639	0.881116
Dendritic cells activated	1.01864	0.860549	1.20576	0.830094	0.881116
Mast cells resting	1.0235	0.885653	1.18281	0.75295	0.881116
Neutrophils	0.961828	0.816751	1.13267	0.640824	0.881116
Mast.cells.activated	0.994729	0.847677	1.16729	0.948375	0.948375
Table S5f:Univariate Cox regression analysis between immune cell subtypes and overall survival(OS) in the whole dataset
immune cell subtypes	HR	95% CI of HR		p-value	FDR
		Lower	Upper
T cells follicular helper	0.828971	0.758747	0.905695	3.27831e-05	0.000360614
T cells regulatory (Tregs )	0.840253	0.774469	0.911625	2.85933e-05	0.000360614
Macrophages M0	1.19354	1.09169	1.3049	0.000101293	0.000742814
Eosinophils	1.12491	1.04661	1.20907	0.00138569	0.00762131
B cells naive	0.879892	0.808104	0.958056	0.00321146	0.0117753
T cells CD4 memory activated	0.874753	0.800401	0.956013	0.00315217	0.0117753
T cells CD8	0.891254	0.815957	0.973499	0.0105775	0.0332437
Dendritic cells resting	0.894838	0.819902	0.976623	0.0127719	0.0351226
Mast cells activated	1.09912	1.01288	1.19271	0.0233938	0.0571848
Mast cells resting	0.915872	0.846083	0.991419	0.0297739	0.0655025
T cells CD4 memory resting	1.07691	0.987498	1.17442	0.09384	0.18768
T cells CD4 naive	1.06837	0.98124	1.16324	0.127595	0.233924
Plasma cells	0.939526	0.860871	1.02537	0.161998	0.274151
NK cells activated	1.04785	0.969492	1.13253	0.238549	0.374863
Macrophages M2	1.0451	0.957625	1.14056	0.322623	0.473181
Monocytes	0.970804	0.897076	1.05059	0.462181	0.63435
Neutrophils	1.03028	0.946585	1.12137	0.49018	0.63435
Macrophages M1	1.01352	0.928113	1.10679	0.764925	0.886813
Dendritic cells activated	0.986621	0.902916	1.07809	0.765884	0.886813
B cells memory	1.00277	0.928545	1.08292	0.943826	0.967194
T cells gamma delta	0.998228	0.917312	1.08628	0.967194	0.967194
NK cells resting	0.997049	0.921563	1.07872	0.941348	0.967194
Table S5g:Univariate Cox regression analysis between immune cell subtypes and overall survival(OS) in the oropharynx subsite
immune cell subtypes	HR	95% CI of HR		p-value	FDR
		Lower	Upper
T cells CD8	0.724929	0.576154	0.912121	0.00605435	0.044689
T cells CD4 memory activated	0.688247	0.542323	0.873434	0.00211901	0.044689
Neutrophils	1.33805	1.08666	1.6476	0.00609395	0.044689
T cells follicular helper	0.770074	0.606947	0.977042	0.0314611	0.165616
Macrophages M0	1.25664	1.00316	1.57417	0.0468806	0.165616
Macrophages M2	1.24286	0.991059	1.55864	0.0598067	0.165616
Mast cells activated	1.22497	0.991311	1.5137	0.0602241	0.165616
Eosinophils	1.2105	1.00656	1.45575	0.0424116	0.165616
Monocytes	1.22684	0.982887	1.53135	0.0707047	0.172834
T cells CD4 memory resting	1.12508	0.896866	1.41136	0.308247	0.624621
Dendritic cells resting	0.891311	0.71301	1.1142	0.31231	0.624621
B cells naive	0.936571	0.750326	1.16905	0.562401	0.773302
T cells regulatory (Tregs )	0.937805	0.756496	1.16257	0.558009	0.773302
T cells gamma delta	0.930613	0.753921	1.14872	0.503247	0.773302
NK cells activated	1.0814	0.867001	1.34882	0.487604	0.773302
Mast cells resting	1.07773	0.890077	1.30494	0.443136	0.773302
B cells memory	0.963133	0.778338	1.1918	0.729643	0.807398
Plasma cells	0.95982	0.761769	1.20936	0.727989	0.807398
NK cells resting	0.965483	0.788414	1.18232	0.733998	0.807398
Dendritic cells activated	1.03977	0.833699	1.29678	0.729305	0.807398
Macrophages M1	1.02655	0.810408	1.30034	0.828026	0.867455
T cells CD4 naive	1.00558	0.816303	1.23873	0.958326	0.958326
Table S5h:Univariate Cox regression analysis between immune cell subtypes and overall survival(OS) in the hypopharynx subsite
immune cell subtypes	HR	95% CI of HR		p-value	FDR
		Lower	Upper
B cells naive	0.559778	0.364135	0.860537	0.00817994	0.179959
B cells memory	1.39122	1.00191	1.9318	0.0486826	0.218289
Plasma cells	0.664619	0.435966	1.01319	0.0575599	0.218289
T cells regulatory (Tregs )	0.675355	0.453608	1.0055	0.0532449	0.218289
T cells gamma delta	1.42885	0.985759	2.0711	0.0595333	0.218289
Eosinophils	1.4529	0.994426	2.12276	0.0534746	0.218289
Mast cells resting	0.694943	0.451274	1.07018	0.0985236	0.309646
Macrophages M1	1.39207	0.90908	2.13166	0.128131	0.352361
Mast cells activated	1.30363	0.871653	1.9497	0.196667	0.480742
T cells CD4 naive	1.20473	0.8693	1.6696	0.263268	0.579189
Macrophages M0	1.19112	0.786558	1.80378	0.408784	0.749438
Dendritic cells activated	0.842222	0.569792	1.24491	0.389104	0.749438
T cells CD8	0.902446	0.613585	1.3273	0.602031	0.804503
T cells follicular helper	0.903329	0.600384	1.35914	0.625706	0.804503
NK cells activated	0.878796	0.586292	1.31723	0.531531	0.804503
Monocytes	0.903269	0.619237	1.31758	0.597388	0.804503
Macrophages M2	1.10526	0.754564	1.61896	0.607311	0.804503
Dendritic cells resting	0.917592	0.626846	1.34319	0.65823	0.804503
T cells CD4 memory activated	0.936198	0.635571	1.37902	0.738657	0.855288
NK cells resting	0.960418	0.682427	1.35165	0.816815	0.898496
T cells CD4 memory resting	1.01463	0.697291	1.47638	0.939519	0.976783
Neutrophils	0.994591	0.69027	1.43308	0.976783	0.976783
Table S5i:Univariate Cox regression analysis between immune cell subtypes and overall survival(OS) in the oral cavity subsite
immune cell subtypes	HR	95% CI of HR		p-value	FDR
		Lower	Upper
T cells regulatory (Tregs )	0.862681	0.779015	0.955333	0.00454133	0.0499547
Mast cells resting	0.857018	0.775249	0.94741	0.00256218	0.0499547
Macrophages M0	1.14467	1.02516	1.27811	0.0163201	0.11968
T cells follicular helper	0.884216	0.793498	0.985305	0.0258801	0.14234
Dendritic cells resting	0.891822	0.799685	0.994574	0.0396131	0.174298
Eosinophils	1.07928	0.986048	1.18134	0.0978923	0.358938
NK cells activated	1.07553	0.977399	1.18352	0.135789	0.426767
T cells CD4 memory resting	1.07879	0.968652	1.20145	0.167493	0.44427
T cells CD4 memory activated	0.927321	0.830106	1.03592	0.181747	0.44427
Mast cells activated	1.0661	0.962715	1.18058	0.218756	0.481263
B cells naive	0.962965	0.868081	1.06822	0.475817	0.581554
B cells memory	0.956912	0.868618	1.05418	0.372556	0.581554
Plasma cells	1.04044	0.933712	1.15937	0.472816	0.581554
T cells CD8	0.951272	0.852069	1.06202	0.373989	0.581554
T cells CD4 naive	1.0458	0.939438	1.1642	0.413182	0.581554
Monocytes	0.953587	0.865723	1.05037	0.335249	0.581554
Macrophages M2	0.945512	0.848781	1.05327	0.308916	0.581554
Dendritic cells activated	0.957594	0.857942	1.06882	0.439598	0.581554
Neutrophils	0.965908	0.867881	1.07501	0.525249	0.608183
Macrophages M1	1.02855	0.922238	1.14711	0.61308	0.674388
NK cells resting	0.991727	0.897366	1.09601	0.870637	0.912096
T cells gamma delta	1.00135	0.899261	1.11503	0.980363	0.980363
Table S5j:Univariate Cox regression analysis between immune cell subtypes and overall survival(OS) in the larynx subsite
immune cell subtypes	HR	95% CI of HR		p-value	FDR
		Lower	Upper
T cells follicular helper	0.730745	0.581537	0.918237	0.00710307	0.156268
Macrophages M0	1.32754	1.04213	1.69111	0.0217838	0.239622
B cells naive	0.806283	0.640638	1.01476	0.0664899	0.365695
B cells memory	1.21089	0.995727	1.47255	0.05523	0.365695
Plasma cells	0.890531	0.713774	1.11106	0.304406	0.573037
T cells CD8	0.887986	0.707906	1.11388	0.304256	0.573037
T cells CD4 memory activated	0.885086	0.7088	1.10522	0.281399	0.573037
T cells regulatory (Tregs )	0.874028	0.702055	1.08813	0.228414	0.573037
NK cells activated	0.914933	0.754937	1.10884	0.36466	0.573037
Monocytes	0.876035	0.71281	1.07664	0.208371	0.573037
Macrophages M2	1.13459	0.898371	1.43293	0.289069	0.573037
Dendritic cells activated	1.12611	0.887761	1.42844	0.327679	0.573037
Mast cells activated	1.10396	0.8995	1.35489	0.343932	0.573037
Eosinophils	1.1523	0.954211	1.39151	0.140762	0.573037
T cells CD4 memory resting	1.0932	0.872106	1.37034	0.43956	0.644688
NK cells resting	0.947691	0.772485	1.16263	0.606454	0.756269
Macrophages M1	0.942436	0.746164	1.19034	0.618766	0.756269
Dendritic cells resting	0.938522	0.749975	1.17447	0.579227	0.756269
T cells gamma delta	1.05275	0.829469	1.33614	0.672537	0.778727
T cells CD4 naive	1.03238	0.785159	1.35743	0.819535	0.901488
Neutrophils	0.989911	0.789184	1.24169	0.930117	0.974408
Mast cells resting	1.00253	0.815622	1.23227	0.980855	0.980855

## Sheet: S6
Table S6 : Multivariable Cox proportional hazards model of immune cells and prognosis for different groups and subsites
Table S6a : Multivariable Cox regression analysis for DFS adjusted for clinical covariates in DFS group.Selected immune cell subsets are those significantly associated with DFS in univariable analysis(p<0.05)
Variable	Characteristic	DFS(n=382)
		HR	95% CI of HR		p-value
			Lower	Upper
Eosinophils	Quartiles	1.2233	1.0753	1.3915	0.00218
T cells CD8	Quartiles	1.0417	0.8663	1.2526	0.66431
T cells CD4 memory resting	Quartiles	1.0078	0.8514	1.193	0.92795
T cells follicular helper	Quartiles	0.9744	0.8289	1.1454	0.75294
T cells regulatory (Tregs )	Quartiles	1.0088	0.8753	1.1627	0.90372
T cells CD4 memory activated	Quartiles	0.8451	0.706	1.0117	0.06672
Mast cells activated	Quartiles	0.9561	0.8137	1.1234	0.58532
site	Categorical(1,2,3,4)	1.0864	0.9191	1.2841	0.33144
hpv	Categorical(0,1)	0.6314	0.4226	0.9432	0.02472
alcohol	Categorical(0,1)	1.7027	0.9955	2.9124	0.05196
Table S6b:Multivariable Cox regression analysis for DFS adjusted for clinical covariates in oropharynx subsite of DFS group .Selected immune cell subsets are those significantly associated with DFS in univariable analysis(p<0.05)
Variable	Characteristic	oropharynx(n=140)
		HR	95% CI of HR		p-value
			Lower	Upper
T cells CD4 memory activated	Quartiles	0.6967	0.4994	0.8934	0.0205
Eosinophils	Quartiles	1.1722	0.5131	0.9459	0.2231
Neutrophils	Quartiles	1.0657	0.8444	1.345	0.5921
T cells CD8	Quartiles	1.0188	0.7376	1.4072	0.91
Monocytes	Quartiles	1.157	0.905	1.4791	0.2447
T cells follicular helper	Quartiles	1.0405	1.0055	1.0767	0.9844
age	Continuous	1.0387	1.0051	1.0735	0.0228
hpv	Categorical(0,1)	0.593	0.3056	1.1506	0.1223
alcohol	Categorical(0,1)	1.6607	0.5599	4.926	0.3605
Table S6c:Multivariable Cox regression analysis for DFS adjusted for clinical covariates in hypopharynx subsite of DFS group .Selected immune cell subsets are those significantly associated with DFS in univariable analysis(p<0.05)
Variable	Characteristic	hypopharynx(n=43)
		HR	95% CI of HR		p-value
			Lower	Upper
B cells naive	Quartiles	0.6151	0.3958	0.956	0.0308
T cells regulatory (Tregs )	Quartiles	0.7671	0.535	1.1	0.1493
Mast cells resting	Quartiles	0.7764	0.4896	1.231	0.2821
Table S6d:Multivariable Cox regression analysis for DFS adjusted for clinical covariates in larynx subsite of DFS group .Selected immune cell subsets are those significantly associated with DFS in univariable analysis(p<0.05)
Variable	Characteristic	larynx(n=327)
		HR	95% CI of HR		p-value
			Lower	Upper
T cells CD4 memory resting	Quartiles	1.1159	0.9464	1.316	0.192
T cells follicular helper	Quartiles	0.8983	0.7524	1.073	0.236
Macrophages M0	Quartiles	1.1387	0.9598	1.351	0.136
Table S6e:Multivariable Cox regression analysis for DFS adjusted for clinical covariates in oral cavity subsite of DFS group .Selected immune cell subsets are those significantly associated with DFS in univariable analysis(p<0.05)
Variable	Characteristic	oral cavity(n=390)
		HR	95% CI of HR		p-value
			Lower	Upper
Eosinophils	Quartiles	1.1042	0.9799	1.244	0.1038
Mast cells resting	Quartiles	0.9257	0.8084	1.06	0.2643
alcohol	Quartiles	1.5783	1.0871	2.291	0.0164
Table S6f:Multivariable Cox-regression model for DFS based on penalised maximum likelihood estimation in the DFS group and subsites
Variable	Characteristic	DFS (n=382)	location subtypes
			hypopharynx	larynx	oral cavity(n=390)	oropharynx(n=140)
		HR	HR	HR	HR	HR
B cells naive	Quartiles	__	__	__	__	1.17548
B cells memory	Quartiles	__	__	__	__	__
Plasma cells	Quartiles	__	__	__	__	__
T cells CD8	Quartiles	__	__	__	__	__
T cells CD4 naive	Quartiles	__	__	__	__	__
T cells CD4 memory resting	Quartiles	__	__	__	__	__
T cells CD4 memory activated	Quartiles	0.907214	__	__	__	0.721223
T cells follicular helper	Quartiles	__	__	__	__	__
T cells regulatory Tregs	Quartiles	__	__	__	0.988833	__
T cells gamma delta	Quartiles	1.07008	__	__	__	1.21313
NK cells resting	Quartiles	__	__	__	__	__
NK cells activated	Quartiles	__	__	__	1.02787	__
Monocytes	Quartiles	__	__	__	__	1.08239
Macrophages M0	Quartiles	__	__	__	__	__
Macrophages M1	Quartiles	__	__	__	__	__
Macrophages M2	Quartiles	__	__	__	__	__
Dendritic cells resting	Quartiles	__	__	__	__	__
Dendritic cells activated	Quartiles	__	__	__	__	__
Mast cells resting	Quartiles	__	__	__	0.990921	__
Mast cells activated	Quartiles	__	__	__	1.05999	__
Eosinophils	Quartiles	1.16716	__	__	1.0611	1.16123
Neutrophils	Quartiles	__	__	__	__	1.08618
site	Categorical(1,2,3,4)	__	/	/	/	/
hpv	Categorical(0,1)	0.730228	/	/	/	0.801018
age	Continuous	/	/	/	/	1.01885
alcohol	Categorical(0,1)	1.27193	/	/	1.35335	1.15646
*A statistical significance test has not yet been described for this method; however non-zero values indicate variables with an important contribution to the multi-variable model. Variables with missing estimates do not contribute to the model and correspond to coefficients of zero (hazard ratio of 1).
Table S6g : Multivariable Cox regression analysis for OS adjusted for clinical covariates in OS group.Selected immune cell subsets are those significantly associated with OS in univariable analysis(p<0.05)
Variable	Characteristic	OS (n=389)
		HR	95% CI of HR		p-value
			Lower	Upper
T cells follicular helper	Quartiles	1.0312	0.8474	1.2548	0.75929
T cells regulatory (Tregs )	Quartiles	0.9897	0.839	1.1675	0.90227
Macrophages M0	Quartiles	1.023	0.8504	1.2307	0.80941
Eosinophils	Quartiles	1.2773	1.0905	1.4961	0.00242
B cells naive	Quartiles	0.9096	0.7578	1.0917	0.30872
T cells CD4 memory activated	Quartiles	0.828	0.6718	1.0206	0.07687
T cells CD8	Quartiles	1.0627	0.8651	1.3053	0.56248
Dendritic cells resting	Quartiles	0.9057	0.7595	1.0802	0.27058
Mast cells activated	Quartiles	1.0304	0.8152	1.3023	0.80234
Mast cells resting	Quartiles	1.0567	0.8728	1.2793	0.5719
age	Continuous	1.0224	1.0038	1.0413	0.01806
hpv	Categorical(0,1)	0.5767	0.3602	0.9235	0.02195
Table S6h:Multivariable Cox regression analysis for OS adjusted for clinical covariates in different subsites of OS group .Selected immune cell subsets are those significantly associated with OS in univariable analysis(p<0.05)
Variable	Characteristic	oropharynx(n=183)
		HR	95% CI of HR		p-value
			Lower	Upper
T cells CD8	Quartiles	0.9165	0.6788	1.238	0.5695
T cells CD4 memory activated	Quartiles	0.7879	0.5924	1.048	0.1015
Neutrophils	Quartiles	1.2142	0.9581	1.539	0.1083
T cells follicular helper	Quartiles	0.9022	0.6818	1.194	0.4715
Eosinophils	Quartiles	1.0622	0.8506	1.326	0.5944
Macrophages M0	Quartiles	1.0701	0.8339	1.373	0.5946
age	Continuous	1.0424	1.0125	1.073	0.0052
Table S6i:Multivariable Cox regression analysis for OS adjusted for clinical covariates in different subsites of OS group .Selected immune cell subsets are those significantly associated with OS in univariable analysis(p<0.05)
Variable	Characteristic	oral cavity(n=310)
		HR	95% CI of HR		p-value
			Lower	Upper
T cells regulatory (Tregs )	Quartiles	0.8	0.6743	0.9492	0.01055
Mast cells resting	Quartiles	0.9201	0.7793	1.0863	0.32569
Macrophages M0	Quartiles	1.0778	0.9053	1.2831	0.40002
T cells follicular helper	Quartiles	1.013	0.8463	1.2126	0.88768
Dendritic cells resting	Quartiles	1.1081	0.9401	1.3062	0.22113
grade	Categorical(1,2,3,4)	1.3403	1.022	1.7576	0.03422
age	Continuous	1.0198	1.0053	1.0345	0.00727
Table S6j:Multivariable Cox regression analysis for OS adjusted for clinical covariates in different subsites of OS group .Selected immune cell subsets are those significantly associated with OS in univariable analysis(p<0.05)
Variable	Characteristic	hypopharynx(n=43)
		HR	95% CI of HR		p-value
			Lower	Upper
B cells naive	Quartiles	0.5902	0.3776	0.9226	0.0207
B cells memory	Quartiles	1.2286	0.8769	1.7214	0.2315
Table S6k:Multivariable Cox regression analysis for OS adjusted for clinical covariates in different subsites of OS group .Selected immune cell subsets are those significantly associated with OS in univariable analysis(p<0.05)
Variable	Characteristic	larynx(n=164)
		HR	95% CI of HR		p-value
			Lower	Upper
T cells follicular helper	Quartiles	0.7614	0.5967	0.9716	0.02841
Macrophages M0	Quartiles	1.2967	1.0171	1.6531	0.03599
gender	Categorical(0,1)	0.3433	0.1768	0.6668	0.00159
Table S6l:Multivariable Cox-regression model for OS based on penalised maximum likelihood estimation in the OS group and subsites
Variable	Characteristic	OS (n=385)	location subtypes
			hypopharynx	larynx(n=164)	oral cavity(n=310)	oropharynx(n=183)
		HR	HR	HR	HR	HR
B cells naive	Quartiles	0.980441	__	0.970606	0.952279	__
B cells memory	Quartiles	1.05163	__	1.06596	0.968143	__
Plasma cells	Quartiles	__	__	__	__	__
T cells CD8	Quartiles	__	__	__	__	0.926745
T cells CD4 naive	Quartiles	__	__	__	1.11701	__
T cells CD4 memory resting	Quartiles	__	__	__	__	__
T cells CD4 memory activated	Quartiles	0.872835	__	__	0.928657	0.854825
T cells follicular helper	Quartiles	__	__	0.851786	__	__
T cells regulatory Tregs	Quartiles	__	__	__	0.846125	__
T cells gamma delta	Quartiles	__	__	__	1.08581	__
NK cells resting	Quartiles	__	__	__	__	__
NK cells activated	Quartiles	__	__	__	1.04632	__
Monocytes	Quartiles	__	__	__	__	1.02435
Macrophages M0	Quartiles	__	__	1.122	__	1.02116
Macrophages M1	Quartiles	__	__	__	1.05941	__
Macrophages M2	Quartiles	__	__	__	__	1.05732
Dendritic cells resting	Quartiles	0.948515	__	__	0.944974	__
Dendritic cells activated	Quartiles	0.918606	__	__	__	__
Mast cells resting	Quartiles	__	__	__	__	__
Mast cells activated	Quartiles	1.00054	__	__	__	__
Eosinophils	Quartiles	1.23227	__	1.00904	1.03214	__
Neutrophils	Quartiles	__	__	__	0.978481	1.12003
site	Categorical(1,2,3,4)	__	/	/	/	/
hpv	Categorical(0,1)	0.661345	/	/	/	/
grade	Categorical(1,2,3,4)	/	/	/	1.2037	/
gender	Categorical(0,1)	/	/	0.555423	/	/
age	Continuous	1.01625	/	/	1.01581	1.01822
*A statistical significance test has not yet been described for this method; however non-zero values indicate variables with an important contribution to the multi-variable model. Variables with missing estimates do not contribute to the model and correspond to coefficients of zero (hazard ratio of 1).

## Sheet: S7
Table S7: Association between immune genes and prognosis
Table S7a:Univariate Cox regression analysis between immune genes and clinical outcomes for disease-free survival(DFS) within different subsites
immune genes	whole						hypopharynx						larynx						oral cavity						oropharynx
	HR	95% CI of HR		p-value	n		HR	95% CI of HR		p-value	n		HR	95% CI of HR		p-value	n		HR	95% CI of HR		p-value	n		HR	95% CI of HR		p-value	n
		lower	upper					lower	upper					lower	upper					lower	upper					lower	upper
CIITA	0.88355	0.8065	0.9679	0.00781	954		0.7346	0.5006	1.078	0.115	43		0.85344	0.714	1.02	0.0816	329		0.9639	0.8375	1.109	0.608	397		0.7855	0.6445	0.9574	0.0168	181
CXCR6	0.87531	0.7998	0.9579	0.0038	977		1.027	0.6846	1.541	0.897	43		0.93065	0.7812	1.109	0.421	329		0.9301	0.8139	1.063	0.288	420		0.6793	0.5578	0.8273	0.00012	181
STAT3	0.93402	0.8536	1.022	0.137	977		0.75	0.505	1.114	0.154	43		0.97591	0.8222	1.158	0.78	329		0.9617	0.8393	1.102	0.574	420		0.868	0.7089	1.063	0.171	181
TIGIT	0.88467	0.8058	0.9713	0.0101	868		0.8557	0.5981	1.224	0.394	43		1.01204	0.8173	1.253	0.913	220		0.9186	0.8032	1.051	0.215	420		0.7422	0.6084	0.9055	0.00329	181
CMTM6	1.10927	1.012	1.216	0.0273	921		1.047	0.7649	1.432	0.776	43		1.1832	0.9779	1.432	0.0836	273		1.134	0.9917	1.296	0.066	420		1.005	0.8111	1.244	0.966	181
Table S7b:Univariate Cox regression analysis between immune genes and clinical outcomes for overall survival(OS) within different subsites
immune genes	whole						hypopharynx						larynx						oral_cavity						oropharynx
	HR	95% CI of HR		p-value	n		HR	95% CI of HR		p-value	n		HR	95% CI of HR		p-value	n		HR	95% CI of HR		p-value	n		HR	95% CI of HR		p-value	n
		lower	upper					lower	upper					lower	upper					lower	upper					lower	upper
CIITA	0.8814	0.8062	0.9636	0.00553	958		0.7302	0.4756	1.121	0.15	43		0.8129	0.6347	1.041	0.101	164		0.9228	0.8245	1.033	0.162	563		0.863	0.68	1.095	0.226	184
CXCR6	0.85297	0.7807	0.9319	0.00043	958		0.9088	0.5758	1.434	0.681	43		0.8291	0.6519	1.054	0.127	164		0.923	0.8272	1.03	0.152	563		0.6442	0.5074	0.8178	0.000304	184
STAT3	0.94814	0.8689	1.035	0.232	958		0.7174	0.4565	1.127	0.15	43		0.91748	0.7275	1.157	0.467	164		1.031	0.9231	1.152	0.588	563		0.7513	0.5963	0.9465	0.0153	184
TIGIT	0.88928	0.8156	0.9696	0.00785	958		0.8706	0.5852	1.295	0.494	43		0.893	0.7053	1.131	0.347	164		0.958	0.8597	1.068	0.437	563		0.7079	0.562	0.8916	0.00334	184
CMTM6	1.06027	0.9708	1.158	0.193	958		1.211	0.8521	1.721	0.286	43		1.10357	0.8681	1.403	0.421	164		1.137	1.018	1.269	0.0229	563		0.7713	0.6008	0.9903	0.0417	184
Table S7c:Pairwise correlations of immune genes
gene1	gene2	correlation	p-value	FDR
CIITA	CXCR6	0.601649	8.17586e-112	2.72529e-111
CIITA	STAT3	0.477565	3.27568e-65	6.55136e-65
CIITA	TIGIT	0.680791	2.1439e-139	1.07195e-138
CIITA	CMTM6	0.415952	5.12968e-46	6.4121e-46
CXCR6	STAT3	0.441931	4.02922e-56	5.75603e-56
CXCR6	TIGIT	0.812359	2.34502e-245	2.34502e-244
CXCR6	CMTM6	0.284855	7.51399e-22	7.51399e-22
STAT3	TIGIT	0.505892	1.1403e-68	2.85076e-68
STAT3	CMTM6	0.481881	1.25505e-64	2.09175e-64
TIGIT	CMTM6	0.402515	1.27925e-39	1.42139e-39

## Sheet: S8
Table S8 : univariate Cox proportional hazards model of immune cell subtypes and clinical outcomes by "metafor" R package
Table S8a : Univariate Cox regression analysis between immune cell subtypes and clinical outcomes for DFS by "metafor" R package
immune cell subtypes	HR	95% CI of HR		p-value
		Lower	Upper
B cells memory	0.996839	0.91673	1.08395	0.94095
B cells naive	1.03217	0.851459	1.25122	0.747147
Dendritic cells activated	1.01126	0.923967	1.10681	0.807883
Dendritic cells resting	0.972892	0.889115	1.06456	0.549727
Eosinophils	1.1836	1.09606	1.27812	1.70902e-05
Macrophages M0	1.06393	0.95857	1.18088	0.244132
Macrophages M1	0.985347	0.850427	1.14167	0.844238
Macrophages M2	1.06735	0.975079	1.16836	0.157678
Mast cells activated	1.0882	1.00062	1.18346	0.0483375
Mast cells resting	0.935256	0.859888	1.01723	0.118421
Monocytes	1.02934	0.947099	1.11873	0.496061
Neutrophils	1.04434	0.959143	1.13711	0.317666
NK cells activated	1.02261	0.836625	1.24994	0.827189
NK cells resting	0.993298	0.904294	1.09106	0.88835
Plasma cells	0.999114	0.869622	1.14789	0.990019
T cells CD4 memory activated	0.9107	0.802791	1.03311	0.146029
T cells CD4 memory resting	1.10239	1.01091	1.20215	0.0274271
T cells CD4 naive	1.14627	0.980206	1.34048	0.0873395
T cells CD8	0.866698	0.737246	1.01888	0.0830348
T cells follicular helper	0.881681	0.752422	1.03315	0.119513
T cells gamma delta	1.03827	0.938574	1.14855	0.465923
T cells regulatory (Tregs )	0.890428	0.744365	1.06515	0.204258
Table S8b : Univariate Cox regression analysis between immune cell subtypes and clinical outcomes for OS by "metafor" R package
immune cell subtypes	HR	95% CI of HR		p-value
		Lower	Upper
B cells memory	0.971427	0.895276	1.05406	0.486427
B cells naive	0.893567	0.768999	1.03831	0.141801
Dendritic cells activated	0.985504	0.901746	1.07704	0.747281
Dendritic cells resting	0.880425	0.76674	1.01097	0.0710177
Eosinophils	1.12682	0.987861	1.28534	0.0753882
Macrophages M0	1.1847	1.08322	1.2957	0.000207849
Macrophages M1	1.01883	0.895015	1.15977	0.777808
Macrophages M2	1.0153	0.907849	1.13548	0.790167
Mast cells activated	1.09814	1.0118	1.19184	0.0250361
Mast cells resting	0.900171	0.828441	0.978112	0.0130531
Monocytes	0.972745	0.880509	1.07464	0.586673
Neutrophils	1.01272	0.898977	1.14085	0.835288
NK cells activated	1.04894	0.873741	1.25927	0.608339
NK cells resting	0.980422	0.896367	1.07236	0.665483
Plasma cells	0.98133	0.848193	1.13536	0.799997
T cells CD4 memory activated	0.87392	0.799644	0.955096	0.00294181
T cells CD4 memory resting	1.08367	0.99363	1.18188	0.0694342
T cells CD4 naive	1.10186	0.999232	1.21502	0.0518269
T cells CD8	0.883982	0.808792	0.966162	0.00654917
T cells follicular helper	0.83929	0.741652	0.949782	0.00549517
T cells gamma delta	1.01802	0.924618	1.12085	0.716084
T cells regulatory (Tregs )	0.831464	0.689533	1.00261	0.0532773

## Sheet: S9
Table S9 : univariate Cox proportional hazards model of immune scores and prognosis for different groups and subsites
	HR	95% CI of HR		p-value	n
		lower	upper
immune scores in DFS	0.94432	0.8635	1.033	0.209	977
immune scores in hypopharynx of DFS	1.033	0.6938	1.538	0.873	43
immune scores in larynx of DFS	0.94932	0.7976	1.13	0.558	329
immune scores in oral cavity of DFS	0.9401	0.8219	1.075	0.367	420
immune scores in oropharynx of DFS	0.8327	0.6872	1.009	0.0618	181
immune scores in OS	0.91906	0.8411	1.004	0.062	941
immune scores in hypopharynx of OS	1.006	0.6218	1.629	0.979	42
immune scores in larynx of OS	0.90932	0.7141	1.158	0.441	162
immune scores in oral cavity of OS	0.9421	0.8435	1.052	0.291	552
immune scores in oropharynx of OS	0.8315	0.6627	1.043	0.111	181

## Sheet: S10
Table S10 : Logistic regression analysis between immune cells and drug response
immune cell subtypes	OR	95% CI of OR		p-value	FDR
		Lower	Upper
B cells naive	1.07524	0.652061	1.78369	0.774287	0.93923
B cells memory	1.07722	0.715652	1.71078	0.732135	0.93923
Plasma cells	1.0459	0.616581	1.7527	0.86429	0.93923
T cells CD8	1.03345	0.623924	1.70706	0.896537	0.93923
T cells CD4 naive	0.753947	0.420266	1.49515	0.35842	0.923023
T cells CD4 memory resting	0.8585	0.51089	1.43308	0.556299	0.93923
T cells CD4 memory activated	1.15348	0.664112	2.01066	0.608218	0.93923
T cells follicular helper	0.951702	0.560056	1.58345	0.849654	0.93923
T cells regulatory (Tregs )	1.49548	0.868929	2.75529	0.164397	0.723346
T cells gamma delta	1.1304	0.603	3.05531	0.743425	0.93923
NK cells resting	0.987551	0.590093	1.64261	0.96118	0.96118
NK cells activated	0.663441	0.394307	1.06966	0.101018	0.573517
Monocytes	0.665392	0.399607	1.0473	0.0910428	0.573517
Macrophages M0	1.2486	0.769108	2.09533	0.3776	0.923023
Macrophages M1	1.07837	0.626926	1.87117	0.7838	0.93923
Macrophages M2	1.3367	0.731219	2.66377	0.370356	0.923023
Dendritic cells resting	0.609976	0.337708	1.04327	0.0809758	0.573517
Dendritic cells activated	0.626308	0.342433	1.0784	0.104276	0.573517
Mast cells resting	1.20826	0.725269	2.15828	0.487685	0.93923
Mast cells activated	0.853226	0.521754	1.35063	0.505912	0.93923
Eosinophils	0.777013	0.516165	1.17073	0.220318	0.807832
Neutrophils	0.920953	0.542722	1.59753	0.761346	0.93923
